# Supplementary material for: Identification and classification of ion channels across the tree of life provide functional insights into understudied CALHM channels
Source: eLife. 2026 May 18;14:RP106134. doi: 10.7554/eLife.106134 (PMC13183375; doi:10.7554/eLife.106134)
Supplement: Figure 4—figure supplement 1—source data 1. [file elife-106134-fig4-figsupp1-data1.zip]

Archive with 2 entries (2 files):
- Figure-supplementary-4_source-data_labeled.pdf
- __MACOSX/._Figure-supplementary-4_source-data_labeled.pdf
