# Supplementary material for: Identification and classification of ion channels across the tree of life provide functional insights into understudied CALHM channels
Source: eLife. 2026 May 18;14:RP106134. doi: 10.7554/eLife.106134 (PMC13183375; doi:10.7554/eLife.106134)
Supplement: Figure 4—figure supplement 1—source data 2. [file elife-106134-fig4-figsupp1-data2.zip]

Archive with 25 entries (24 files):
- Figure-supplementary-4_source-data_raw/
- Figure-supplementary-4_source-data_raw/CALHM1_biotinylation_gel.png
- __MACOSX/Figure-supplementary-4_source-data_raw/._CALHM1_biotinylation_gel.png
- Figure-supplementary-4_source-data_raw/CALHM6_signal_gel1.png
- __MACOSX/Figure-supplementary-4_source-data_raw/._CALHM6_signal_gel1.png
- Figure-supplementary-4_source-data_raw/CALHM6_signal_gel2.png
- __MACOSX/Figure-supplementary-4_source-data_raw/._CALHM6_signal_gel2.png
- Figure-supplementary-4_source-data_raw/CALHM6_signal_gel3.png
- __MACOSX/Figure-supplementary-4_source-data_raw/._CALHM6_signal_gel3.png
- Figure-supplementary-4_source-data_raw/CALHM1_beta-actin_WB1.png
- __MACOSX/Figure-supplementary-4_source-data_raw/._CALHM1_beta-actin_WB1.png
- Figure-supplementary-4_source-data_raw/CALHM1_signal_gel2.png
- __MACOSX/Figure-supplementary-4_source-data_raw/._CALHM1_signal_gel2.png
- Figure-supplementary-4_source-data_raw/CALHM1_beta-actin_WB2.png
- __MACOSX/Figure-supplementary-4_source-data_raw/._CALHM1_beta-actin_WB2.png
- Figure-supplementary-4_source-data_raw/CALHM1_signal_gel1.png
- __MACOSX/Figure-supplementary-4_source-data_raw/._CALHM1_signal_gel1.png
- Figure-supplementary-4_source-data_raw/CALHM6_beta-actin_WB3.png
- __MACOSX/Figure-supplementary-4_source-data_raw/._CALHM6_beta-actin_WB3.png
- Figure-supplementary-4_source-data_raw/CALHM6_biotinylation_gel.png
- __MACOSX/Figure-supplementary-4_source-data_raw/._CALHM6_biotinylation_gel.png
- Figure-supplementary-4_source-data_raw/CALHM6_beta-actin_WB2.png
- __MACOSX/Figure-supplementary-4_source-data_raw/._CALHM6_beta-actin_WB2.png
- Figure-supplementary-4_source-data_raw/CALHM6_beta-actin_WB1.png
- __MACOSX/Figure-supplementary-4_source-data_raw/._CALHM6_beta-actin_WB1.png
